# Supplementary material for: Taxonomic revision on the genus Abbottina Jordan & Fowler, 1903 (Cypriniformes, Gobionidae)
Source: Zookeys. 2026 May 5;1279:187–200. doi: 10.3897/zookeys.1279.185128 (PMC13169211; doi:10.3897/zookeys.1279.185128)
Supplement: XML Treatment for Abbottina [file zookeys.1279.185128-treatment1.xml]

<!DOCTYPE tp:taxon-treatment
  PUBLIC "-//TaxonX//DTD Taxonomic Treatment Publishing DTD v0 20100105//EN" "tax-treatment-NSO.dtd">
<tp:taxon-treatment xmlns:tp="http://www.plazi.org/taxpub"><tp:treatment-meta><kwd-group><label>Taxon classification</label><kwd>
                <named-content content-type="kingdom">Animalia</named-content>
              </kwd><kwd>
                <named-content content-type="order">Rotaliida</named-content>
              </kwd><kwd>
                <named-content content-type="family">Nonionidae</named-content>
              </kwd></kwd-group><mixed-citation publication-type="journal"><person-group><name><surname>Sun</surname><given-names>Zhixian</given-names></name><name><surname>Sheng</surname><given-names>Dong</given-names></name><name><surname>Sun</surname><given-names>Shuya</given-names></name><name><surname>Tang</surname><given-names>Wenqiao</given-names></name><name><surname>Zhao</surname><given-names>Yahui</given-names></name></person-group><article-title>Taxonomic revision on the genus <italic><tp:taxon-name><tp:taxon-name-part taxon-name-part-type="genus" reg="Abbottina">Abbottina</tp:taxon-name-part></tp:taxon-name></italic> Jordan &amp; Fowler, 1903 (<tp:taxon-name><tp:taxon-name-part taxon-name-part-type="order" reg="Cypriniformes">Cypriniformes</tp:taxon-name-part></tp:taxon-name>, <tp:taxon-name><tp:taxon-name-part taxon-name-part-type="family" reg="Gobionidae">Gobionidae</tp:taxon-name-part></tp:taxon-name>)</article-title><source>Zookeys</source><day>05</day><month>05</month><year>2026</year><volume>1279</volume><fpage>187</fpage><lpage>200</lpage><pub-id pub-id-type="doi">10.3897/zookeys.1279.185128</pub-id></mixed-citation></tp:treatment-meta><tp:nomenclature><tp:taxon-name><object-id xmlns:xlink="http://www.w3.org/1999/xlink" content-type="arpha" xlink:type="simple">DBC4CD0B-396C-5A55-BF14-BFADC0D72803</object-id>
                    		<tp:taxon-name-part taxon-name-part-type="genus" reg="Abbottina">Abbottina</tp:taxon-name-part>
                    	</tp:taxon-name><tp:taxon-authority>Jordan &amp; Fowler, 1903</tp:taxon-authority><tp:nomenclature-citation-list><tp:nomenclature-citation><tp:taxon-name>
                  <tp:taxon-name-part taxon-name-part-type="genus" reg="Abbottina">Abbottina</tp:taxon-name-part>
                </tp:taxon-name><comment> Jordan &amp; Fowler, 1903: 835. Type species: <tp:taxon-name><tp:taxon-name-part taxon-name-part-type="genus" reg="Abbottina">Abbottina</tp:taxon-name-part> <tp:taxon-name-part taxon-name-part-type="species" reg="psegma">psegma</tp:taxon-name-part></tp:taxon-name> Jordan &amp; Fowler, 1903, by monotypy.</comment></tp:nomenclature-citation><tp:nomenclature-citation><tp:taxon-name>
                  <tp:taxon-name-part taxon-name-part-type="genus" reg="Pseudogobiops">Pseudogobiops</tp:taxon-name-part>
                </tp:taxon-name><comment> Berg, 1914: 499 (as a subgenus of <tp:taxon-name><tp:taxon-name-part taxon-name-part-type="genus" reg="Pseudogobio">Pseudogobio</tp:taxon-name-part></tp:taxon-name> Bleeker, 1860). Type species: <tp:taxon-name><tp:taxon-name-part taxon-name-part-type="genus" reg="Gobio">Gobio</tp:taxon-name-part> <tp:taxon-name-part taxon-name-part-type="species" reg="rivularis">rivularis</tp:taxon-name-part></tp:taxon-name> Basilewsky, 1855 (appearance of the type species is shown in Fig. <xref ref-type="fig" rid="F2">2</xref>).</comment></tp:nomenclature-citation></tp:nomenclature-citation-list></tp:nomenclature><tp:treatment-sec sec-type="Diagnosis"><title>Diagnosis.</title><p>The genus <italic><tp:taxon-name><tp:taxon-name-part taxon-name-part-type="genus" reg="Abbottina">Abbottina</tp:taxon-name-part></tp:taxon-name></italic> can be distinguished from all other genera in the family <tp:taxon-name><tp:taxon-name-part taxon-name-part-type="family" reg="Gobionidae">Gobionidae</tp:taxon-name-part></tp:taxon-name> by the combination of the following characteristic: mouth inferior; lips thick, relatively smooth, with small less-developed papillae or shallow grooves; lower lip with anterior fold, medial pad on lower lip forming two oval-shaped fleshy protuberances; jaws concealed beneath lips, without horny margin; barbel one pair (Fig. <xref ref-type="fig" rid="F3">3A</xref>). The last unbranched dorsal-fin ray thin and soft; anal fin with five branched rays. Pharyngeal teeth in one row. Air-bladder moderately large, with two soft chambers (Fig. <xref ref-type="fig" rid="F4">4A</xref>).</p><fig id="F2" position="float" orientation="portrait"><object-id xmlns:xlink="http://www.w3.org/1999/xlink" content-type="doi" xlink:type="simple">10.3897/zookeys.1279.185128.figure2</object-id><object-id xmlns:xlink="http://www.w3.org/1999/xlink" content-type="arpha" xlink:type="simple">95AC31D6-EF1E-546F-A32A-0F58AEB3CF16</object-id><label>Figure 2.</label><caption><p><italic><tp:taxon-name><tp:taxon-name-part taxon-name-part-type="genus" reg="Abbottina">Abbottina</tp:taxon-name-part> <tp:taxon-name-part taxon-name-part-type="species" reg="rivularis">rivularis</tp:taxon-name-part></tp:taxon-name></italic>, ASIZB 248569, male, 79.3 mm of standard length. <bold>A</bold>. Lateral view; <bold>B</bold>. Dorsal view; <bold>C</bold>. Ventral view. Specimen collected from Liulimiao Township, Huairou District, Beijing, a tributary belonging to the Haihe River basin.</p></caption><graphic xmlns:xlink="http://www.w3.org/1999/xlink" xlink:href="zookeys-1279-187_article-185128__-g002.jpg" id="oo_1625211.jpg" position="float" orientation="portrait" xlink:type="simple"><uri content-type="original_file" xlink:type="simple">https://binary.pensoft.net/fig/1625211</uri></graphic></fig><fig id="F3" position="float" orientation="portrait"><object-id xmlns:xlink="http://www.w3.org/1999/xlink" content-type="doi" xlink:type="simple">10.3897/zookeys.1279.185128.figure3</object-id><object-id xmlns:xlink="http://www.w3.org/1999/xlink" content-type="arpha" xlink:type="simple">67B045C0-DDF6-53E3-8C5A-5BB4E50B3A08</object-id><label>Figure 3.</label><caption><p>Mouths of <italic><tp:taxon-name><tp:taxon-name-part taxon-name-part-type="genus" reg="Abbottina">Abbottina</tp:taxon-name-part></tp:taxon-name></italic> and <italic><tp:taxon-name><tp:taxon-name-part taxon-name-part-type="genus" reg="Microphysogobio">Microphysogobio</tp:taxon-name-part></tp:taxon-name></italic> species: <bold>A</bold>. <italic><tp:taxon-name><tp:taxon-name-part taxon-name-part-type="genus" reg="Abbottina">A.</tp:taxon-name-part> <tp:taxon-name-part taxon-name-part-type="species" reg="rivularis">rivularis</tp:taxon-name-part></tp:taxon-name></italic>, ASIZB 186016, 66.9 mm SL; <bold>B</bold>. <italic><tp:taxon-name><tp:taxon-name-part taxon-name-part-type="genus" reg="Microphysogobio">M.</tp:taxon-name-part> <tp:taxon-name-part taxon-name-part-type="species" reg="hsinglungshanensis">hsinglungshanensis</tp:taxon-name-part></tp:taxon-name></italic>, ASIZB 240788, 51.7 mm SL; <bold>C</bold>. <italic><tp:taxon-name><tp:taxon-name-part taxon-name-part-type="genus" reg="Microphysogobio">M.</tp:taxon-name-part> <tp:taxon-name-part taxon-name-part-type="species" reg="lalinensis">lalinensis</tp:taxon-name-part></tp:taxon-name></italic>, ASIZB 248012, 57.8 mm SL. af = anterior fold; bb = barbel, lj = lower jaw, ll = lateral lobe on lower lip, mp = medial pad, uj = upper jaw, ul = upper lip.</p></caption><graphic xmlns:xlink="http://www.w3.org/1999/xlink" xlink:href="zookeys-1279-187_article-185128__-g003.jpg" id="oo_1625212.jpg" position="float" orientation="portrait" xlink:type="simple"><uri content-type="original_file" xlink:type="simple">https://binary.pensoft.net/fig/1625212</uri></graphic></fig><fig id="F4" position="float" orientation="portrait"><object-id xmlns:xlink="http://www.w3.org/1999/xlink" content-type="doi" xlink:type="simple">10.3897/zookeys.1279.185128.figure4</object-id><object-id xmlns:xlink="http://www.w3.org/1999/xlink" content-type="arpha" xlink:type="simple">CC6D9A2E-5564-50A9-804B-6702DEA1AC66</object-id><label>Figure 4.</label><caption><p>Outline illustrations of the air bladders of <italic><tp:taxon-name><tp:taxon-name-part taxon-name-part-type="genus" reg="Abbottina">Abbottina</tp:taxon-name-part></tp:taxon-name></italic> and <italic><tp:taxon-name><tp:taxon-name-part taxon-name-part-type="genus" reg="Microphysogobio">Microphysogobio</tp:taxon-name-part></tp:taxon-name></italic>: <bold>A</bold>. <italic><tp:taxon-name><tp:taxon-name-part taxon-name-part-type="genus" reg="Abbottina">A.</tp:taxon-name-part> <tp:taxon-name-part taxon-name-part-type="species" reg="rivularis">rivularis</tp:taxon-name-part></tp:taxon-name></italic>, ASIZB 186017, male, 63.6 mm SL; <bold>B</bold>. <italic><tp:taxon-name><tp:taxon-name-part taxon-name-part-type="genus" reg="Microphysogobio">M.</tp:taxon-name-part> <tp:taxon-name-part taxon-name-part-type="species" reg="hsinglungshanensis">hsinglungshanensis</tp:taxon-name-part></tp:taxon-name></italic>, ASIZB 247902, male, 48.3 mm SL. ac = anterior chamber; pc = posterior chamber; pd = pneumatic duct; scales represent 10 mm.</p></caption><graphic xmlns:xlink="http://www.w3.org/1999/xlink" xlink:href="zookeys-1279-187_article-185128__-g004.jpg" id="oo_1625213.jpg" position="float" orientation="portrait" xlink:type="simple"><uri content-type="original_file" xlink:type="simple">https://binary.pensoft.net/fig/1625213</uri></graphic></fig></tp:treatment-sec><tp:treatment-sec sec-type="Description"><title>Description.</title><p>Body elongated, oblong, abdomen rounded; caudal peduncle short, compressed laterally. Lateral ethmoid broad, triangular in shape. Lachrymal and jugal superiorly contacted with lateral ethmoid, junction length on dorsal margin of jugal three-quarters in total length of dorsal margin, the third infraorbital narrow than the jugal (Fig. <xref ref-type="fig" rid="F5">5A</xref>). Mouth inferior, lips thick, relatively smooth, with small less-developed papillae or shallow grooves; lower lip possessing one medial pad and two lateral lobes, the medial pad forming two oval-shaped fleshy protuberances, two lateral lobes connected with each other anterior from the medial lobe, forming the anterior fold. Jaws concealed beneath lips, without horny sheathed edge. Body covered with moderately small cycloid scales. Lateral line complete, almost straight. Breast scaleless, ventral region covered with scales. Anus slightly anteriorly positioned from the mid-point of pelvic-fin insertion and anal-fin base. Lateral-line scales 36–39; scales above lateral line 5.5–6.5; scales below lateral line 3–4.5; predorsal scales 11–14, small and irregularly arranged; circumpeduncular scales 12–16. Dorsal fin with seven branched rays, pectoral fin with 10–12 branched rays, pelvic fin with six or seven branched rays, anal fin with five branched rays. The last unbranched dorsal-fin ray thin and soft. Pharyngeal teeth “5–5,” in one row. Air-bladder moderately large, total length slightly larger than half of thorax-anal distance, processing two chambers; anterior chamber rounded, encapsulated in thin soft membrane; posterior chamber larger than anterior chamber, oval-shaped (Table <xref ref-type="table" rid="T1">1</xref>). Dorsal and caudal fins with several narrow dark stripe.</p><fig id="F5" position="float" orientation="portrait"><object-id xmlns:xlink="http://www.w3.org/1999/xlink" content-type="doi" xlink:type="simple">10.3897/zookeys.1279.185128.figure5</object-id><object-id xmlns:xlink="http://www.w3.org/1999/xlink" content-type="arpha" xlink:type="simple">71400866-C667-5D64-AF47-F5DE7BB69456</object-id><label>Figure 5.</label><caption><p>Infraorbital bones and lateral ethmoid of <italic><tp:taxon-name><tp:taxon-name-part taxon-name-part-type="genus" reg="Abbottina">Abbottina</tp:taxon-name-part></tp:taxon-name></italic> and <italic><tp:taxon-name><tp:taxon-name-part taxon-name-part-type="genus" reg="Microphysogobio">Microphysogobio</tp:taxon-name-part></tp:taxon-name></italic> species: <bold>A</bold>. <italic><tp:taxon-name><tp:taxon-name-part taxon-name-part-type="genus" reg="Abbottina">A.</tp:taxon-name-part> <tp:taxon-name-part taxon-name-part-type="species" reg="rivularis">rivularis</tp:taxon-name-part></tp:taxon-name></italic>; <bold>B</bold>. <italic><tp:taxon-name><tp:taxon-name-part taxon-name-part-type="genus" reg="Microphysogobio">M.</tp:taxon-name-part> <tp:taxon-name-part taxon-name-part-type="species" reg="hsinglungshanensis">hsinglungshanensis</tp:taxon-name-part></tp:taxon-name></italic>; <bold>C</bold>. <italic><tp:taxon-name><tp:taxon-name-part taxon-name-part-type="genus" reg="Microphysogobio">M.</tp:taxon-name-part> <tp:taxon-name-part taxon-name-part-type="species" reg="lalinensis">lalinensis</tp:taxon-name-part></tp:taxon-name></italic>. IO<sub>1</sub> = 1<sup>st</sup> infraorbital (lachrymal); IO<sub>2</sub> = 2<sup>nd</sup> infraorbital (jugal); IO<sub>3</sub> = 3<sup>rd</sup> infraorbital; IO<sub>4</sub> = 4<sup>th</sup> infraorbital; IO<sub>5</sub> = 5<sup>th</sup> infraorbital; LE = lateral ethmoid.</p></caption><graphic xmlns:xlink="http://www.w3.org/1999/xlink" xlink:href="zookeys-1279-187_article-185128__-g005.jpg" id="oo_1625214.jpg" position="float" orientation="portrait" xlink:type="simple"><uri content-type="original_file" xlink:type="simple">https://binary.pensoft.net/fig/1625214</uri></graphic></fig><table-wrap id="T1" position="float" orientation="portrait"><label>Table 1.</label><caption><p>Morphometric measurements on the air-bladder of <italic><tp:taxon-name><tp:taxon-name-part taxon-name-part-type="genus" reg="Abbottina">Abbottina</tp:taxon-name-part> <tp:taxon-name-part taxon-name-part-type="species" reg="rivularis">rivularis</tp:taxon-name-part></tp:taxon-name></italic></p></caption><table><tbody><tr><th rowspan="1" colspan="4"><italic><tp:taxon-name><tp:taxon-name-part taxon-name-part-type="genus" reg="Abbottina">Abbottina</tp:taxon-name-part> <tp:taxon-name-part taxon-name-part-type="species" reg="rivularis">rivularis</tp:taxon-name-part></tp:taxon-name></italic> (<italic>N</italic> = 17)</th></tr><tr><th rowspan="1" colspan="1"/><th rowspan="1" colspan="1">Mean</th><th rowspan="1" colspan="1">Range</th><th rowspan="1" colspan="1">SD</th></tr><tr><td rowspan="1" colspan="1">Standard length (mm)</td><td rowspan="1" colspan="1">54.5</td><td rowspan="1" colspan="1">30.7–83.8</td><td rowspan="1" colspan="1"/></tr><tr><td rowspan="1" colspan="1">Thorax-anal distance (<abbrev xmlns:xlink="http://www.w3.org/1999/xlink" xlink:title="Thorax-anal distance" xlink:type="simple">TAD</abbrev>, mm)</td><td rowspan="1" colspan="1">20.7</td><td rowspan="1" colspan="1">11.3–34.4</td><td rowspan="1" colspan="1"/></tr><tr><td rowspan="1" colspan="4">In percentage of <abbrev xmlns:xlink="http://www.w3.org/1999/xlink" xlink:title="Thorax-anal distance" xlink:type="simple">TAD</abbrev> %</td></tr><tr><td rowspan="1" colspan="1">Total air-bladder length</td><td rowspan="1" colspan="1">57.6</td><td rowspan="1" colspan="1">48.1–68.0</td><td rowspan="1" colspan="1">6.4</td></tr><tr><td rowspan="1" colspan="1">Anterior chamber length</td><td rowspan="1" colspan="1">23</td><td rowspan="1" colspan="1">16.3–29.8</td><td rowspan="1" colspan="1">3.4</td></tr><tr><td rowspan="1" colspan="1">Posterior chamber length</td><td rowspan="1" colspan="1">33.2</td><td rowspan="1" colspan="1">23.7–39.4</td><td rowspan="1" colspan="1">4.4</td></tr><tr><td rowspan="1" colspan="1">Thorax width (TW, mm)</td><td rowspan="1" colspan="1">8.6</td><td rowspan="1" colspan="1">4.5–13.6</td><td rowspan="1" colspan="1"/></tr><tr><td rowspan="1" colspan="4">In percentage of TW %</td></tr><tr><td rowspan="1" colspan="1">Anterior chamber width</td><td rowspan="1" colspan="1">63.8</td><td rowspan="1" colspan="1">48.0–78.8</td><td rowspan="1" colspan="1">8.2</td></tr><tr><td rowspan="1" colspan="1">Posterior chamber width</td><td rowspan="1" colspan="1">45.7</td><td rowspan="1" colspan="1">31.5–57.5</td><td rowspan="1" colspan="1">7.8</td></tr></tbody></table></table-wrap></tp:treatment-sec><tp:treatment-sec sec-type="Distribution"><title>Distribution.</title><p>This genus is naturally distributed in East Asia, including Russia, Japan, Korea, and China (Fig. <xref ref-type="fig" rid="F6">6</xref>). The northernmost distribution is the Heilongjiang (Amur) River basin, and the southernmost distribution is the north tributaries of the Pearl River basin, including upstream of the Dongjiang, Beijiang, and Guijiang rivers (<xref ref-type="bibr" rid="B16">Lin 1981</xref>; <xref ref-type="bibr" rid="B11">Jin 1990</xref>). In the Yellow River basin, it is naturally distributed downstream of Hequ County of Shanxi Province (<xref ref-type="bibr" rid="B15">Li 1981</xref>). In the Yangtze River basin, it is naturally distributed to the east of Chengdu Plain, including Chengdu Plain (<xref ref-type="bibr" rid="B31">Zhang et al. 2019</xref>; <xref ref-type="bibr" rid="B7">Guo et al. 2021</xref>). In Japan, it is only naturally distributed in Honshu and Kyushu Islands (<xref ref-type="bibr" rid="B10">Jang-Liaw et al. 2019</xref>).</p><fig id="F6" position="float" orientation="portrait"><object-id xmlns:xlink="http://www.w3.org/1999/xlink" content-type="doi" xlink:type="simple">10.3897/zookeys.1279.185128.figure6</object-id><object-id xmlns:xlink="http://www.w3.org/1999/xlink" content-type="arpha" xlink:type="simple">C5D5ADB9-4B52-570C-BEC1-2249DAF502DD</object-id><label>Figure 6.</label><caption><p>The natural distribution of <italic><tp:taxon-name><tp:taxon-name-part taxon-name-part-type="genus" reg="Abbottina">Abbottina</tp:taxon-name-part> <tp:taxon-name-part taxon-name-part-type="species" reg="rivularis">rivularis</tp:taxon-name-part></tp:taxon-name></italic> as shown by the dark shading.</p></caption><graphic xmlns:xlink="http://www.w3.org/1999/xlink" xlink:href="zookeys-1279-187_article-185128__-g006.jpg" id="oo_1625215.jpg" position="float" orientation="portrait" xlink:type="simple"><uri content-type="original_file" xlink:type="simple">https://binary.pensoft.net/fig/1625215</uri></graphic></fig></tp:treatment-sec><ref-list><ref id="B16"><mixed-citation xmlns:xlink="http://www.w3.org/1999/xlink" xlink:type="simple">Lin ZK (1981) <tp:taxon-name><tp:taxon-name-part taxon-name-part-type="subfamily">Gobioninae</tp:taxon-name-part></tp:taxon-name>. In: Zheng BS (Eds) Freshwater fishes of Guangxi, China 1<sup>st</sup> Edn. Guangxi People Publishing House, Nanning, 257 pp. [In Chinese]</mixed-citation></ref><ref id="B11"><mixed-citation xmlns:xlink="http://www.w3.org/1999/xlink" xlink:type="simple">Jin XB (1990) <tp:taxon-name><tp:taxon-name-part taxon-name-part-type="subfamily">Gobioninae</tp:taxon-name-part></tp:taxon-name>. In: Pan JH (Eds) Freshwater fishes of guangdong, China. Guangdong Science and Technology Press, Guangdong, 589 pp. [In Chinese]</mixed-citation></ref><ref id="B15"><mixed-citation xmlns:xlink="http://www.w3.org/1999/xlink" xlink:type="simple">Li SZ (1981) Studies on zoogeographical divisions for fresh water fishes of China. Science Press, Beijing.</mixed-citation></ref><ref id="B31"><mixed-citation xmlns:xlink="http://www.w3.org/1999/xlink" xlink:type="simple">Zhang CG, Yang JX, Zhao YH, Pan XF (2019) Fishes in the Jinsha Jiang river basin, the Upper reaches of the Yangtze river, China. Science Press, Beijing, 607 pp. [In Chinese]</mixed-citation></ref><ref id="B7"><mixed-citation xmlns:xlink="http://www.w3.org/1999/xlink" xlink:type="simple">Guo YS, Sun ZY, He XH, Jin W, Chen YL (2021) Colored atlas of fishes of Sichuan, Vol. I. Science Press, Beijing.</mixed-citation></ref><ref id="B10"><mixed-citation xmlns:xlink="http://www.w3.org/1999/xlink" xlink:type="simple">Jang-Liaw NH, Tominaga K, Zhang CG, Zhao YH, Nakajima J, Onikura N, Watanabe K (2019) Phylogeography of the Chinese false gudgeon, <italic><tp:taxon-name><tp:taxon-name-part taxon-name-part-type="genus">Abbottina</tp:taxon-name-part> <tp:taxon-name-part taxon-name-part-type="species">rivularis</tp:taxon-name-part></tp:taxon-name></italic>, in East Asia, with special reference to the origin and artificial disturbance of Japanese populations. Ichthyological Research 66: 460–478. <ext-link xlink:href="10.1007/s10228-019-00686-w" ext-link-type="doi" xlink:type="simple">https://doi.org/10.1007/s10228-019-00686-w</ext-link></mixed-citation></ref></ref-list></tp:taxon-treatment>
