# Supplementary material for: Taxonomic revision on the genus Abbottina Jordan & Fowler, 1903 (Cypriniformes, Gobionidae)
Source: Zookeys. 2026 May 5;1279:187–200. doi: 10.3897/zookeys.1279.185128 (PMC13169211; doi:10.3897/zookeys.1279.185128)
Supplement: Supplementary material 1 — Supplementary table SS1 [file zookeys-1279-187_article-185128__-s001.xlsx]

## Sheet: Sheet1
Supplementary Table 1. Detailed information of the mitochondrial genome sequences of Abbottina species and closely related species for molecular analysis.
Species	Accession no.	Sequences length / bp	Locality	Drainage	Voucher Code	Source
Abbottina lalinensis (=Microphysogobio lalinensis)	--	16605	Wafangdian, Liaoning, China	Shahe River	ASIZB-WFD01LN	This study
Abbottina rivularis	KM081703	16597	Unknown	Unknown	--	Wang et al. 2014
Abbottina rivularis	AP011257	16596	Unknown	Unknown	--	Miya (Direct Submission)
Abbottina rivularis	MK852690	16599	Erguna, Inner Mongolia, China	Heilongjiang (Amur) River basin	FDZM-ARER20170826	Chen and Fu 2019
Biwia yodonensis	ON357689	16598	Seika, Kyoto, Japan	Yodo River basin	--	Yang and Fu (Direct Submission)
Biwia zezera	AB250107	16599	Gifu, Japan	Nagara River basin	--	Horikawa et al. 2007
Crossocheilogobio tafangensis	--	16606	Longquan, Zhejiang, China	Qiantangjiang River basin	ASIZB 218806	Sun et al. 2025
Gobiobotia macrocephala	FJ515918	16610	South Korea	Unknown	--	Hwang et al. 2014
Gobiobotia pappenheimi	KU314697	16605	Tieling, Liaoning, China	Liaohe River basin	FDZM-GPTL20110501	Li et al. 2018
Huigobio chenhsienensis	--	16601	Shengzhou, Zhejiang, China	Cao'ejiang River basin	ASIZB 218813	Sun et al. 2025
Huigobio exilicauda	--	16592	Shixing, Guangdong, China	Beijiang River, Pearl River basin	ASIZB 218784	Sun et al. 2025
Mesophysogobio kachekensis	--	16612	Baisha, Hainan, China	Nandujiang River basin	ASIZB 248165	Sun et al. 2025
Mesophysogobio bicolor	--	16614	Yanshan, Jiangxi, China	Middle Yangtze River basin	ASIZB 220619	Sun et al. 2025
Microphysogobio amurensis	ON357695	16603	Mudanjiang, Heilongjiang, China	Heilongjiang (Amur) River basin	--	Yang and Fu (Direct Submission)
Microphysgobio brevirostris	KF319122	16608	Taiwan, China	Unknown	--	Wu (Direct Submission)
Microphysogobio chinssuensis	--	16602	Yichuan, Henan, China	Middle Yellow River baisn	ASIZB 248161	Sun et al. 2025
Microphysogobio hsinglungshanensis	--	16600	Xinglong, Hebei, China	Luanhe River basin	ASIZB 248160	Sun et al. 2025
Microphysogobio koreensis	FJ515920	16606	South Korea	Unknown	--	Hwang et al. 2013
Microphysogobio rapidus	MH713708	16603	South Korea	Unknown	--	Kim et al. (Direct Submission)
Microphysogobio springeri	AP011360	16606	Unknown	Unknown	CBM-ZF-11346	Tang et al. 2011
Microphysogobio yaluensis	KR075133	16601	Unknown	Unknown	--	Park et al. (Direct Submission)
Microphysogobio yaluensis	ON357703	16604	Fengcheng, Liaoning, China	Yalu River basin	--	Yang and Fu (Direct Submission)
Oriengobio fukiensis	ON357706	16608	Guangze, Fujian, China	Minjiang River basin	--	Yang and Fu (Direct Submission)
Oriengobio tungtingensis	--	16607	Yangshuo, Guangxi, China	Xijiang River, Pearl River basin	ASIZB 240553	Sun et al. 2025
Oriengobio vietnamica	--	16605	Shixing, Guangdong, China	Beijiang River, Pearl River basin	ASIZB 240568	Sun et al. 2025
Oriengobio zhangi	--	16615	Pingle, Guangxi, China	Xijiang River, Pearl River basin	ASIZB-PLLJ02GX	Sun et al. 2025
Platysmacheilus exiguus	--	16613	Chaling, Hunan, China	Middle Yangtze River basin	ASIZB 218804	Sun et al. 2025
Pseudogobio esocinus	AP009310	16609	Yagi, Kyoto, Japan	Yodo River basin	--	Saitoh et al. 2011
Pseudogobio vaillanti	KU314695	16607	Kuandian, Liaoning, China	Yalu River basin	FDZM-PVKD20100701	Li et al. 2018
Saurogobio dabryi	KF612272	16601	Unknown	Unknown	--	Xu et al. 2014
Saurogobio dumerili	KF151214	16601	Unknown	Unknown	--	Wan et al. 2014
Outgroup
Hemibarbus longirostris	DQ347952	16608	South Korea	Han River basin	--	Kim et al. 2009
